# Supplementary material for: Synthesis of Sorafenib−Ruthenium Complexes, Investigation of Biological Activities and Applications in Drug Delivery Systems as an Anticancer Agent
Source: J Med Chem. 2024 Mar 12;67(6):4463–82. doi: 10.1021/acs.jmedchem.3c01115 (PMC10983010; doi:10.1021/acs.jmedchem.3c01115)
Supplement: Supplementary file 2 — jm3c01115_si_002.csv [file jm3c01115_si_002.csv]

Compound	smiles	hEGFR IC50(nM)	HepG2 IC50(µM)	Caco2 IC50(µM)	HT-29 IC50(uM)	MCF7 IC50(µM)	A549 IC50(µM)	HEK293T IC50(µM)	HepG2-SR
Ru1S	O=C(N1C)C2=[N]([Ru]341([N]5=C(C6=CC=CC=[N]64)C=CC=C5)[N]7=C(C8=CC=CC=[N]83)C=CC=C7)C=CC(OC9=CC=C(NC(NC%10=CC=C(Cl)C(C(F)(F)F)=C%10)=O)C=C9)=C2	3.9±0.08	26.51±10.43	18.61±4.96	64.0±22.62	17.18±3.84	131.48±22.83	169.48±97.97
Ru2S	O=C(N1C)C2=[N]([Ru]341([N]5=C(C6=CC(C)=CC=[N]64)C=C(C)C=C5)[N]7=C(C8=CC(C)=CC=[N]83)C=C(C)C=C7)C=CC(OC9=CC=C(NC(NC%10=CC=C(Cl)C(C(F)(F)F)=C%10)=O)C=C9)=C2	8.1±0.2	78.84±42.81	10.98±2.47	19.41±5.58	17.96±5.55	94.15±14.76	144.43±158.6
Ru3S	O=C(N1C)C2=[N]([Ru]341([N]5=C(C6=CC=CC(C)=[N]64)C=CC=C5C)[N]7=C(C8=CC=CC(C)=[N]83)C=CC=C7C)C=CC(OC9=CC=C(NC(NC%10=CC=C(Cl)C(C(F)(F)F)=C%10)=O)C=C9)=C2	2.5±0.07	7.13±2.12	9.57±2.33	6.93±1.76	12.09±3.36	25.24±2.87	83.79±58.05	11.24±1.46
Ru4S	O=C(N1C)C2=[N]([Ru]341([N]5=C(C6=CC(C(C)(C)C)=CC=[N]64)C=C(C(C)(C)C)C=C5)[N]7=C(C8=CC(C(C)(C)C)=CC=[N]83)C=C(C(C)(C)C)C=C7)C=CC(OC9=CC=C(NC(NC%10=CC=C(Cl)C(C(F)(F)F)=C%10)=O)C=C9)=C2	5.8±0.15	23.76±4.23	2.47±0.42	6.24±1.36	5.35±0.78	29.90±4.48	33.15±9.17	55.57±13.98
Ru5S	O=C(N1C)C2=[N]([Ru]341([N]5=C(C6=CC(OC)=CC=[N]64)C=C(OC)C=C5)[N]7=C(C8=CC(OC)=CC=[N]83)C=C(OC)C=C7)C=CC(OC9=CC=C(NC(NC%10=CC=C(Cl)C(C(F)(F)F)=C%10)=O)C=C9)=C2	1.2±0.02	27.36±5.62	11.44±3.76	21.88±7.19	9.47±1.96	34.72±4.78	87.34±35.95
Ru6S	O=C1C2=[N]([Ru]34([N]5=C(C([N]3=CC=C6)=C6C=C7)C7=CC=C5)([N]8=C(C([N]4=CC=C9)=C9C=C%10)C%10=CC=C8)N1C)C=CC(OC%11=CC=C(NC(NC%12=CC=C(Cl)C(C(F)(F)F)=C%12)=O)C=C%11)=C2	13±0.1	54.79±28.65	12.42±2.75	41.77±11.88	19.33±4.09	65.03±12.40	66.15±18.46
Ru7S	O=C1C2=[N]([Ru]34([N]5=C(C([N]3=CC=C6)=C6C=C7Cl)C7=CC=C5)([N]8=C(C([N]4=CC=C9)=C9C=C%10Cl)C%10=CC=C8)N1C)C=CC(OC%11=CC=C(NC(NC%12=CC=C(Cl)C(C(F)(F)F)=C%12)=O)C=C%11)=C2	0.8±0.02	30.01±6.51	17.01±4.25	14.60±3.46	10.11±2.65	172.97±57.41	764.61±188	8.43±0.93
Ru8S	O=C1C2=[N]([Ru]34([N]5=C(C([N]3=CC=C6)=C6C=C7C)C7=CC=C5)([N]8=C(C([N]4=CC=C9)=C9C=C%10C)C%10=CC=C8)N1C)C=CC(OC%11=CC=C(NC(NC%12=CC=C(Cl)C(C(F)(F)F)=C%12)=O)C=C%11)=C2	1.4±0.03	25.65±4.43	20.45±4.80	33.56±10.17	33.07±12.50	92.36±19.80	16.55±18.32
